# Supplementary material for: C, H, O, N Stable Isotope Analysis Coupled with Chemometrics for Geographic Origin Authentication of Pacific White Shrimp (Litopenaeus vannamei) in China
Source: Foods. 2026 Apr 8;15(8):1274. doi: 10.3390/foods15081274 (PMC13115197; doi:10.3390/foods15081274)
Supplement: Supplementary file 1 [file foods-15-01274-s001.zip]

Archive with 1 entries (1 files):
- foods-4149838-supplementary.pdf
